# Supplementary material for: Structural and Biochemical Analysis of the Dual Inhibition of MG-132 against SARS-CoV-2 Main Protease (Mpro/3CLpro) and Human Cathepsin-L
Source: Int J Mol Sci. 2021 Oct 29;22(21):11779. doi: 10.3390/ijms222111779 (PMC8583849; doi:10.3390/ijms222111779)
Supplement: Supplementary file 1 [file ijms-22-11779-s001.zip]

Archive with 1 entries (1 files):
- ijms-1421293-SI.pdf
